# Supplementary material for: A New Series of Indeno[1,2-c]pyrazoles as EGFR TK Inhibitors for NSCLC Therapy
Source: Molecules. 2022 Jan 13;27(2):485. doi: 10.3390/molecules27020485 (PMC8778314; doi:10.3390/molecules27020485)
Supplement: Supplementary file 1 [file molecules-27-00485-s001.zip]

Archive with 1 entries (1 files):
- molecules-1520018-supplementary.pdf
